# Supplementary material for: Experiences of Female Childhood Cancer Patients and Survivors Regarding Information and Counselling on Gonadotoxicity Risk and Fertility Preservation at Diagnosis: A Systematic Review
Source: Cancers (Basel). 2023 Mar 23;15(7):1946. doi: 10.3390/cancers15071946 (PMC10093478; doi:10.3390/cancers15071946)
Supplement: Supplementary file 1 [file cancers-15-01946-s001.zip]

Archive with 1 entries (1 files):
- cancers-2242005-supplementary.pdf
